# Supplementary material for: Population genetics of an invasive mosquito vector, Aedes albopictus in the Northeastern USA
Source: NeoBiota. Author manuscript; Available in PMC 2023 Jul 5. (PMC10321554; doi:10.3897/neobiota.78.84986)
Supplement: Supplementary material 02 [file NIHMS1858977-supplement-Supplementary_material_02.xlsx]

## Sheet: Sheet1
Aedes albopictus microsatellite primers used in this study.
S	Locus	Fwd primer (5'-3')	Rvs primer (5'-3')	5' dye	Motif	Range	Alleles	Reference
1	A9	TGGGACAAGAGCTGAAGGAT	GTTTCTCGTTCTCTACTCTCTCCGTT	FAM		132-220	31	Porreta et al. 2006
1	tri46	TTCACAACATACGGAATCGC	GTTTGGTCCGGTGTAATAGCCTCC	NED		150-183	12	Beebe et al. 2013
2	AG10	AGCTGAGAAGCAGGCTTTGT	GTTTTGGTTCTCGACATACAGCAGT	FAM	AAG	85-109	10	this study
2	tri25	CCAACCAACAACCCAGGAAC	GTTTTACGATGCGCAACCATCATC	PET		245-266	9	Beebe et al. 2013
3	tri18	ACACAATTGCCGTTCAGCTC	GTTTCGTCTAATAGCTCCGGTCCC	FAM		225-276	15	Beebe et al. 2013
3	tri44	CACTCGCGCGTGTTCTTC	GTTTGACGCACCATCAGCATCATC	PET		142-204	25	Beebe et al. 2013
3	AG01	TTGCATCACGCGATTCCTTG	GTTTTCACATGTGGGTGCAGTAGC	VIC	AAC	52-94	9	this study
4	tri3	AGATGTGTCGCAATGCTTCC	GTTTGATTCGGTGATGTTGAGGCC	FAM		96-146	12	Beebe et al. 2013
4	tri6	AGCACGAGTACAGAATGTGC	GTTTTGGCCTCCTACCGTTTATCTG	PET		164-209	18	Beebe et al. 2013
5	di4	TGGCGACCTATTATACCCGC	GTTTCAACTCGTTCCTTGACCGTG	NED		156-184	8	Beebe et al. 2013
5	tri33	GGCTGCTGTTGTTGGTACG	GTTTCACGTTCAATCACCGGTTCC	NED		122-146	9	Beebe et al. 2013
6	tri45	TTTCAGCTCGGTGTTATGGC	GTTTTGATGTTGATGATGATGACTACGA	NED		106-136	11	Beebe et al. 2013
6	tri41	GATCGATTTGGGAGCTTCTG	GTTTGAACCTCTTCTCGCTTGGCT	PET		117-145	11	Beebe et al. 2013
6	tri20	GTGCCGTTGATCATCCTGTC	GTTTTCCAGCACCGTGAGTAATCC	VIC		148-191	15	Beebe et al. 2013
7	AG07	TGAGATCTGCGATGATGCGG	GTTTATCAGTCCTGTAACGACGGC	PET	ATC	74-132	12	this study
S: set of loci combination.
Range: size range for the loci in the samples from this study. No.: number of alleles.
