# Supplementary material for: Population genetics of an invasive mosquito vector, Aedes albopictus in the Northeastern USA
Source: NeoBiota. Author manuscript; Available in PMC 2023 Jul 5. (PMC10321554; doi:10.3897/neobiota.78.84986)
Supplement: Supplementary material 03 [file NIHMS1858977-supplement-Supplementary_material_03.xlsx]

## Sheet: Table_S2_Panel_alboMicros
						*S: Set of loci combinations as described for Table 2
A9 (120 to 240bp)
Set of loci*	BinLabel	MinValue	MaxValue
1	132	131.7	133.183
1	134	133.895	135.21
1	136	136	137
1	142	141.8	142.795
1	144	143.839	144.992
1	146	145.8	146.805
1	147	146.9	147.849
1	148	147.959	149.002
1	149	149.057	149.717
1	150	149.827	151.365
1	152	151.53	152.774
1	153	152.861	153.606
1	154	153.781	154.7
1	155	154.8	155.488
1	156	155.576	156.859
1	158	157.518	158.781
1	160	159.44	160.6
1	162	161.363	162.737
1	164	163.8	164.6
1	174	173.1	174.1
1	175	174.8	176.575
1	177	176.965	177.6
1	181	180.8	181.6
1	185	184.8	185.6
1	187	186.8	187.6
1	189	188.8	189.6
1	191	190.8	191.6
1	193	192.8	193.6
1	218	217.8	218.6
1	220	219.8	220.6
1	222	221.8	222.6
1	224	223.8	224.6
1	232	231.8	232.6
tri46 (143 to 190bp)
Set of loci*	BinLabel	MinValue	MaxValue
1	147	144.992	146.475
1	150	148.876	150.2
1	153	152.024	153.782
1	156	155.401	156.933
1	159	158.466	160.209
1	161	160.7	161.473
1	162	161.531	163.231
1	165	164.771	166.063
1	168	167.793	169.129
1	171	170.814	172.172
1	174	173.9	175.207
1	177	176.725	178.214
1	183	182.953	184.546
AG10 (80 to 120bp)
Set of loci*	BinLabel	MinValue	MaxValue
2	85	83.2	84.438
2	88	87.005	88.1
2	91	90.3	91.729
2	94	93.081	94.31
2	95	94.4	95.105
2	96	95.268	96.1
2	97	96.303	97.519
2	100	98.817	100.3
2	103	101.889	103.255
2	106	104.959	106.1
2	109	107.761	109.1
tri25 (230 to 270bp)
Set of loci*	BinLabel	MinValue	MaxValue
2	239	238.7	240.027
2	245	244.761	246
2	248	246.884	248.1
2	251	249.931	251.292
2	253	252.3	253
2	254	253.247	254.448
2	257	255.9	257.4
2	260	259.02	260.433
2	263	262.122	263.482
2	266	265.006	266.366
tri18 (200 to 300bp)
Set of loci*	BinLabel	MinValue	MaxValue
3	225	224.4	226.4
3	228	227.5	229.3
3	231	230.4	232.1
3	234	233.5	235.265
3	237	236.8	238.7
3	240	239.4	241.6
3	243	241.916	244.136
3	245	244.2	245.35
3	246	245.7	247.407
3	248	247.462	248.876
3	249	249	250.845
3	252	251.8	253.6
3	255	254.4	256.271
3	258	256.408	258.606
3	261	259.156	261.56
3	273	272.755	275.159
3	276	275.434	277.563
tri44 (139 to 240bp)
Set of loci*	BinLabel	MinValue	MaxValue
3	142	141.4	142.4
3	167	166.245	167.6
3	168	168.464	169.778
3	171	169.862	171
3	172	171.7	172.7
3	174	173.1	174.4
3	176	175.2	176.184
3	177	176.348	177.497
3	181	181	182.139
3	182	182.2	182.8
3	183	182.9	183.957
3	184	184.1	184.901
3	185	184.989	185.928
3	187	186.8	187.773
3	188	187.844	188.916
3	189	188.956	189.7
3	190	189.808	190.802
3	191	190.9	191.927
3	192	191.97	192.678
3	193	192.713	193.408
3	194	193.538	194.7
3	195	194.8	195.8
3	197	196.002	197.151
3	198	197.8	198.8
3	203	202.1	203.3
3	204	203.9	204.9
AG01 (50 to 110bp)
Set of loci*	BinLabel	MinValue	MaxValue
3	52	51.831	53.813
3	70	69.319	70.852
3	73	71.737	73.644
3	76	74.753	76.821
3	79	77.941	80.104
3	82	80.871	82.842
3	85	83.542	85.524
3	91	89.661	91.643
3	94	92.59	94.745
3	106	104.655	106.5
tri3 (95 to 150bp)
Set of loci*	BinLabel	MinValue	MaxValue
4	96	96.4	98.1
4	99	98.704	100.685
4	102	102.052	104.102
4	108	106.6	108.1
4	111	110.321	112.274
4	114	112.713	115.036
4	117	115.583	118.59
4	120	118.795	121.528
4	123	121.87	124.262
4	126	124.603	126.7
4	129	127.9	129.2
4	132	130.344	132.41
4	146	145.277	146.7
tri6 (150 to 220bp)
Set of loci*	BinLabel	MinValue	MaxValue
4	164	162.125	164.14
4	167	164.739	167.2
4	170	168.062	170.513
4	173	171.2	173.077
4	174	173.184	174.4
4	176	174.653	176.39
4	177	176.5	177.594
4	179	177.9	179.609
4	180	179.9	180.9
4	182	181.08	182.986
4	185	184.076	185.84
4	188	186.799	189.141
4	191	190.013	191.997
4	194	193.499	195.133
4	197	196.308	197.4
4	200	198.933	200.4
4	203	202.74	204.21
4	209	208.884	209.974
di4 (130 to 185bp)
Set of loci*	BinLabel	MinValue	MaxValue
5	156	156.566	157.9
5	168	167.673	169.102
5	172	171.5	172.846
5	174	172.937	174.2
5	176	175.586	176.47
5	178	176.525	178.28
5	180	178.504	180.315
5	182	181.1	182.408
5	184	182.903	184.277
tri33 (115 to 160bp)
Set of loci*	BinLabel	MinValue	MaxValue
5	122	121.047	122.257
5	125	124.401	125.556
5	128	127.37	128.58
5	131	130.399	131.604
5	134	133.198	134.738
5	137	136.552	137.927
5	140	139.7	140.896
5	143	142.7	143.892
5	146	145.7	146.779
tri45 (100 to 140bp )
Set of loci*	BinLabel	MinValue	MaxValue
6	106	105.1	106.731
6	115	114.447	115.6
6	118	117.491	119.067
6	121	120.232	121.945
6	123	122.4	123.316
6	124	123.453	125.098
6	127	126.8	128.456
6	129	128.7	129.7
6	130	129.875	131.403
6	133	132.8	134.213
6	136	135.857	137.16
tri41 (100 to 150bp)
Set of loci*	BinLabel	MinValue	MaxValue
6	117	116.394	117.833
6	126	125.098	126.55
6	129	127.771	129.21
6	131	129.895	131.471
6	132	131.677	133.116
6	134	133.322	135.309
6	136	135.446	137.022
6	139	138.05	139.969
6	142	140.1	142.162
6	143	142.231	143.6
6	145	144.081	145.726
tri20 (140 to 195bp)
Set of loci*	BinLabel	MinValue	MaxValue
6	148	147.234	149.016
6	151	150.935	152.7
6	154	153.36	155.458
6	157	156.255	157.785
6	160	159	161.352
6	163	162.537	164.298
6	166	165.159	167.04
6	167	167.1	167.794
6	169	167.794	169.475
6	172	170.947	173.139
6	175	174.3	175.3
6	177	176	176.908
6	178	177.068	178.549
6	181	180.061	181.82
6	184	183.3	184.858
6	187	186.4	188.011
6	191	189.724	191.2
AG07 (70 to 140bp)
Set of loci*	BinLabel	MinValue	MaxValue
7	74	72.8	73.8
7	83	82.23	83.934
7	85	84.1	85.364
7	86	85.529	86.793
7	89	88.278	89.927
7	92	91.412	93.006
7	95	94.216	95.92
7	98	97.075	98.7
7	101	100.429	102.078
7	104	103.508	104.937
7	107	106.4	107.852
7	110	109.4	110.876
7	132	131.6	132.924
