# Supplementary material for: Population genetics of an invasive mosquito vector, Aedes albopictus in the Northeastern USA
Source: NeoBiota. Author manuscript; Available in PMC 2023 Jul 5. (PMC10321554; doi:10.3897/neobiota.78.84986)
Supplement: Supplementary material 04 [file NIHMS1858977-supplement-Supplementary_material_04.xlsx]

## Sheet: Alleles - AR
NUMBER OF ALLELES OBSERVED AT EACH LOCUS
tri3	12
tri6	18
AG10	10
tri25	9
tri20	15
tri45	11
tri41	11
di4	8
tri33	9
AG07	12
A9	31
tri46	12
tri18	15
AG01	9
tri44	25
ALLELIC RICHNESS (30 genes)
	AVG OVER LOCI		tri3	tri6	AG10	tri25	tri20	tri45	tri41	di4	tri33	AG07	A9	tri46	tri18	AG01	tri44
BP18	5.16		4.9921	7.4918	5.3061	4.286	6.5125	4.0644	4.5768	2.9526	4.0522	5.4575	8.1176	7.2588	5.6421	2.9992	3.6959
BP19	5.38		5.9697	7.5992	4.3552	4.1309	6.0006	4.2996	4.6902	3.2542	4.9184	4.953	8.4271	7.2769	6.019	4.3741	4.4422
BP20	5.01		4.9203	6.5799	5.4865	3.6929	5.8626	4.6737	4.112	3.1108	3.2271	4.9306	8.2899	7.2206	5.7242	3.7086	3.6527
BZ	4.88		2.6818	7	5	3.9997	7.26	4.6814	4.8075	1.9233	2.6744	6.4816	7.3816	4.6905	5.8762	3.8763	4.8002
DCB18	5.2		4.4768	8.2524	4.8611	4.0337	7.541	4.6737	3.2567	2.5786	3.6126	4.8902	9.0754	6.875	5.9242	4.2339	3.7641
DRT1B	4.4		2.9995	7.155	3	2.9648	5.583	3.9872	3.1256	2.6914	4.47	4.7502	5.7156	5.2678	5.7801	3.3585	5.1657
DW	4.7		3	7.9261	3.9279	3.579	6.3849	4.9128	3.5854	2.8449	4.2932	3.9968	6.7973	6.6759	5.6376	2.979	3.9721
FI18	4.56		4.3253	5.9388	3.9976	3.9527	6.2115	3.7658	3.5374	2.9439	4.8471	5.292	5.0354	5.4868	6.274	3.499	3.3126
FR19	5.46		5.1254	9.1506	4.578	4.7283	6.4363	5.2015	3.5764	2.9303	3.929	5.5718	7.3125	7.621	6.9491	3.5731	5.2147
FX	6.88		4.3232	NoData	4.3525	3.8706	6.6491	4.5975	4.6506	2	3.9743	6.1396	8.3651	5.999	5.5826	3.326	3.4131
JAP	4.96		4.81	6.7636	2.9517	3.8972	6.8096	4.8801	4.0887	3.3368	3.7726	5.2542	7.6558	5.7905	5.0404	3.8343	5.5529
MC18	5.18		4.5825	7.4126	3.7493	4.9737	6.1019	5.2187	4.8909	2.8085	4.4238	4.9787	7.93	6.8091	6.1204	3.2692	4.4128
MD	4.77		3.8234	7.7844	4.8826	2.9828	5.8653	5.29	2.9828	2.5556	4.5902	3.5346	7.3851	6.959	5.6912	2.9592	4.3229
MF18	5.07		4.8844	8.2806	4.7326	2.9995	5.9102	4.9853	3.5531	2.7726	4.7933	4.9515	7.3064	7.5715	4.8922	3.8536	4.4961
NB18	4.85		5.2752	6.2977	3.9168	4.5885	6.6803	3.7434	3.3163	3.1326	3.9502	3.8626	6.6985	8.2625	5.2347	3.9692	3.8715
NH18	5.32		4.1069	8.1403	5.0322	3.9735	5.8249	6.0431	3.839	2.8108	4.163	5.5776	7.8984	7.4496	5.9612	4.3117	4.6917
NO18	5.04		5.8258	5.5966	4.6094	3.3093	6.8814	4.9915	5.3983	3.1161	3.7753	5.6717	7.0934	6.737	5.5023	3.5275	3.6218
NO20	4.99		5.4115	6.2521	3.9989	3.5423	5.861	4.0758	4.6785	3.158	4.1425	4.9946	7.7969	7.1444	5.079	3.8742	4.8303
PH18	4.95		3.9189	6.4619	3.3993	3.5776	5.7302	4.3085	4.7979	1.9999	4.1512	5.8444	8.7984	7.0088	6.4277	4.4562	3.3209
PNN	5.04		4.8884	7.1438	3.9852	5.1992	7.1337	4	5.0239	2	2.9993	4.8449	9.3852	6.694	3.8448	3.9789	4.4091
RH19	5.62		4.8747	9.0803	4.1326	4.0289	6.5737	4.7953	4.1643	3.3333	5.6735	4.9412	9.144	7.3767	6.3399	4.1402	5.6486
SD19	4.8		6.5474	7.7291	3.9633	3	5.134	4.8563	4.3426	2.4687	2	4.8147	6.6338	5.9762	5.9496	3.8439	4.812
SG18	5.52		6.0567	8.6611	3.9209	5.2982	6.15	6.1521	5.2383	2.3333	4.1672	4.9286	8.7738	4.1871	5.3696	2.9983	8.5043
SM20	4.95		4.9376	7.3183	3.8516	3.9975	5.152	4.067	5.062	2.3125	3.4268	5.2002	6.296	7.1064	6.3861	4.166	4.9895
ST18	4.83		4.2021	7.4754	4.1149	2.9949	5.0061	4.1759	3.546	3.1264	4.2854	4.6332	9.3275	7.3299	4.2687	3.9075	4.1113
ST19	4.17		2.9375	7	3.8333	2.9972	5.8067	4	2.8305	2.8333	4	4.9759	5.83	3	4	3.8333	4.6471
ST20	4.92		4.2429	7.4167	3.7594	4.1261	5.9781	4.9327	3.2061	2.3409	4.833	5.4428	7.6188	6.6796	5.0519	3.9709	4.2618
SU18	5.16		5.0575	7.31	3.5504	3.5549	5.3254	3.804	4.7811	2.9309	3.6566	6.5696	9.568	7.5332	6.4176	3.3247	3.9708
SV18	4.01		4.7496	6.8608	2.9998	3.8068	5.4635	2	2.9644	2.8449	2.5357	3.9986	4.5353	6.3913	5.3235	2.8258	2.9062
THB	7.23		4.8823	10.8212	3	5.4877	11.5526	7.3286	5.5788	2	7.1922	6.3846	10.2206	6.4396	9.1755	4.7379	13.6299
VB18	5.29		3.5856	5.614	2.9592	4.2485	5.9635	7.7644	4.8486	3.652	6.0814	7.558	4.9371	4.9371	8.7179	3.9527	4.4893
WH18	5.25		3.3751	7.3372	4.8434	4.1155	5.6815	5.427	4.2212	3.8123	5.2063	4.9806	8.128	6.4784	5.989	4.3481	4.8608
WH19	5.25		3.2473	6.5058	3.9525	5.2704	5.5658	5.7053	3.7248	3.5317	4.849	4.8819	8.78	7.7721	5.7394	4.0312	5.1592
WH20	5.49		4.0616	7.2032	4.6325	4.8848	5.7968	4.5165	3.2411	3.7337	5.0625	6.5	9.1961	6.8052	5.5749	4.0409	7.1235
