# Supplementary material for: Population genetics of an invasive mosquito vector, Aedes albopictus in the Northeastern USA
Source: NeoBiota. Author manuscript; Available in PMC 2023 Jul 5. (PMC10321554; doi:10.3897/neobiota.78.84986)
Supplement: Supplementary material 06 [file NIHMS1858977-supplement-Supplementary_material_06.xlsx]

## Sheet: ML RELATE
Population		PO	FS	HS	U	Total		FIRST DEGREE%
Bridgeport_2018	BP18	2	13	118	995	1128		1.32979
Bridgeport_2019	BP19	3	9	52	531	595		2.01681
Bridgeport_2020	BP20	6	7	125	943	1081		1.20259
Manaus, BZ	BZ	2	4	13	212	231		2.5974
Washington	DCB	3	8	109	961	1081		1.01758
Tappan, NY	DRT1B	21	26	134	639	820		5.73171
Lincoln, DE	DW	2	5	24	269	300		2.33333
Fire Island, NY	FI18	9	28	150	941	1128		3.28014
Selden, NY	FR19	0	2	18	305	325		0.615385
Fairfax, VA	FX	1	9	119	906	1035		0.966184
Tokyo, JP	JAP	1	2	94	764	861		0.348432
Mercer, NJ	MC18	0	8	110	1010	1128		0.70922
Riverdale, MD	MD	1	10	29	338	378		2.91005
Milford, CT	MF18	3	16	128	981	1128		1.6844
NewBedford, MA	NB18	5	16	66	654	741		2.83401
NewHaven, CT	NH18	5	9	146	968	1128		1.24113
Norwalk, CT_2018	NO18	3	17	132	976	1128		1.77305
Norwalk, CT_2020	NO20	6	13	120	896	1035		1.83575
Philadelphia City	PH18	1	11	128	988	1128		1.06383
Harrisburg, PA	PNN	1	4	22	273	300		1.66667
Riverhead, NY	RH19	0	7	105	878	990		0.707071
Bayview, NY	SD19	3	5	67	486	561		1.42602
SanGabriel, CA	SG18	1	8	119	953	1081		0.832562
Stamford, CT	SM20	2	8	132	986	1128		0.886525
Stratford, CT_2018	ST18	6	7	131	984	1128		1.15248
Stratford, CT_2019	ST19	4	1	11	137	153		3.26797
Stratford, CT_2020	ST20	2	9	107	1010	1128		0.975177
Babylon, NY	SU18	5	27	96	907	1035		3.09179
SpringValley, NY	SV18	5	19	45	309	378		6.34921
Chanthaburi, TH	THB	0	2	1	187	190		1.05263
VeroBeach, FL	VB18	3	19	29	225	276		7.97101
WestHaven, CT_2018	WH18	3	6	100	926	1035		0.869565
WestHaven, CT_2019	WH19	1	4	91	645	741		0.674764
WestHaven, CT_2020	WH20	2	5	95	933	1035		0.676329
*This function discriminates among four common pedigree relationships: unrelated (U), half-siblings(HS), full-siblings (FS), and parent-offspring (PO).
Highlighted in bold are populations with a percentage of first degree relationships (PO + FS) higher than 5%
