# Supplementary material for: Population genetics of an invasive mosquito vector, Aedes albopictus in the Northeastern USA
Source: NeoBiota. Author manuscript; Available in PMC 2023 Jul 5. (PMC10321554; doi:10.3897/neobiota.78.84986)
Supplement: Supplementary material 05 [file NIHMS1858977-supplement-Supplementary_material_05.xlsx]

## Sheet: Sheet1
Population Code	p_W_1t_IAM	p_W_2t_IAM	p_W_1t_TPM	p_W_2t_TPM
BP18	0.000656	0.001312	0.010773	0.021545
BP19	0.027679	0.055359	0.060272	0.120544
BP20	0.010773	0.021545	0.041626	0.083252
BZ	0.023956	0.047913	0.047302	0.094604
DCB18	0.010773	0.021545	0.041626	0.083252			p_W_1t_IAM:	Probability based on Wilcoxon test (one-tail) under the Infinite Allele Model
DRT1B	0.000214	0.000427	0.000381	0.000763			p_W_2t_IAM:	Probability based on Wilcoxon test (two-tails) under the Infinite Allele Model
DW	0.060272	0.120544	0.138428	0.276855			p_W_1t_TPM:	Probability based on Wilcoxon test (one-tail) under the Two Phase Model
FI18	1.5e-05	3.1e-05	7.6e-05	0.000153			p_W_2t_TPM:	Probability based on Wilcoxon test (two-tails) under the Two Phase Model
FR19	0.010773	0.021545	0.103882	0.207764
FX	0.067627	0.135254	0.162903	0.325806
JAP	0.005127	0.010254	0.02063	0.04126
MC18	3.1e-05	6.1e-05	0.000153	0.000305
MD	0.015076	0.030151	0.036499	0.072998
MF18	0.000839	0.001678	0.001343	0.002686
NB18	0.006226	0.012451	0.015076	0.030151
NH18	0.001678	0.003357	0.015076	0.030151
NO18	1.5e-05	3.1e-05	1.5e-05	3.1e-05
NO20	0.001343	0.002686	0.02063	0.04126
PH18	0.03186	0.063721	0.036499	0.072998
PNN	0.015076	0.030151	0.036499	0.072998
RH19	0.000656	0.001312	0.009033	0.018066
SD19	0.000656	0.001312	0.000839	0.001678
SG18	0.000839	0.001678	0.001678	0.003357
SM20	0.001343	0.002686	0.036499	0.072998
ST18	0.000656	0.001312	0.001343	0.002686
ST19	0.010773	0.021545	0.015076	0.030151
ST20	0.005127	0.010254	0.02063	0.04126
SU18	0.015076	0.030151	0.084412	0.168823
SV18	3.1e-05	6.1e-05	4.6e-05	9.2e-05
THB	0.012787	0.025574	0.053497	0.106995
VB18	0.001068	0.002136	0.006226	0.012451
WH18	0.027679	0.055359	0.114655	0.229309
WH19	0.02063	0.04126	0.03186	0.063721
WH20	0.053497	0.106995	0.12619	0.25238
Corrected Bonferroni
Population	p_W_1t_IAM	p_W_2t_IAM	p_W_1t_TPM	p_W_2t_TPM
BP18	0.133824	0.267648	2.19769	4.39518
BP19	5.64652	11.2932	12.2955	24.591
BP20	2.19769	4.39518	8.4917	16.9834
BZ	4.88702	9.77425	9.64961	19.2992
DCB18	2.19769	4.39518	8.4917	16.9834
DRT1B	0.043656	0.087108	0.077724	0.155652
DW	12.2955	24.591	28.2393	56.4784
FI18	0.00306	0.006324	0.015504	0.031212
FR19	2.19769	4.39518	21.1919	42.3839
FX	13.7959	27.5918	33.2322	66.4644
JAP	1.04591	2.09182	4.20852	8.41704
MC18	0.006324	0.012444	0.031212	0.06222
MD	3.0755	6.1508	7.4458	14.8916
MF18	0.171156	0.342312	0.273972	0.547944
NB18	1.2701	2.54	3.0755	6.1508
NH18	0.342312	0.684828	3.0755	6.1508
NO18	0.00306	0.006324	0.00306	0.006324
NO20	0.273972	0.547944	4.20852	8.41704
PH18	6.49944	12.9991	7.4458	14.8916
PNN	3.0755	6.1508	7.4458	14.8916
RH19	0.133824	0.267648	1.84273	3.68546
SD19	0.133824	0.267648	0.171156	0.342312
SG18	0.171156	0.342312	0.342312	0.684828
SM20	0.273972	0.547944	7.4458	14.8916
ST18	0.133824	0.267648	0.273972	0.547944
ST19	2.19769	4.39518	3.0755	6.1508
ST20	1.04591	2.09182	4.20852	8.41704
SU18	3.0755	6.1508	17.22	34.4399
SV18	0.006324	0.012444	0.009384	0.018768
THB	2.60855	5.2171	10.9134	21.827
VB18	0.217872	0.435744	1.2701	2.54
WH18	5.64652	11.2932	23.3896	46.779
WH19	4.20852	8.41704	6.49944	12.9991
WH20	10.9134	21.827	25.7428	51.4855
Significant values after multiple-test correction are in bold.
