# Supplementary material for: Population genetics of an invasive mosquito vector, Aedes albopictus in the Northeastern USA
Source: NeoBiota. Author manuscript; Available in PMC 2023 Jul 5. (PMC10321554; doi:10.3897/neobiota.78.84986)
Supplement: Supplementary material 07 [file NIHMS1858977-supplement-Supplementary_material_07.xlsx]

## Sheet: Fst prime
	BP18	BP19	BP20	DCB18	DRT1B	FI18	FR19	FX	MC18	MF18	NB18	NH18	NO18	NO20	PH18	RH19	SD19	SM20	ST18	ST19	ST20	SU18	SV18	WH18	WH19	WH20
BP18	0	0.022	-0.005	0.097	0.106	0.155	0.049	0.092	0.046	0.075	0.086	0.058	0.047	0.064	0.108	0.044	0.189	0.042	0.048	0.049	0.039	0.057	0.137	0.119	0.056	0.047
BP19	0.022	0	0.01	0.082	0.109	0.134	0.03	0.071	0.055	0.072	0.036	0.048	0.074	0.096	0.099	0.054	0.212	0.068	0.039	0.059	0.049	0.056	0.128	0.118	0.042	0.045
BP20	-0.005	0.01	0	0.064	0.101	0.152	0.028	0.057	0.035	0.055	0.042	0.033	0.044	0.066	0.062	0.038	0.19	0.026	0.044	0.054	0.031	0.048	0.137	0.079	0.02	0.027
DCB18	0.097	0.082	0.064	0	0.089	0.133	0.012	0.015	0.038	0.045	0.069	0.055	0.06	0.066	0.031	0.044	0.176	0.05	0.056	0.048	0.033	0.061	0.119	0.066	0.057	0.033
DRT1B	0.106	0.109	0.101	0.089	0	0.153	0.081	0.097	0.069	0.095	0.121	0.085	0.078	0.101	0.13	0.07	0.192	0.086	0.094	0.034	0.067	0.102	0.203	0.106	0.102	0.087
FI18	0.155	0.134	0.152	0.133	0.153	0	0.109	0.094	0.131	0.124	0.146	0.137	0.139	0.16	0.169	0.124	0.179	0.127	0.108	0.111	0.118	0.118	0.238	0.157	0.174	0.137
FR19	0.049	0.03	0.028	0.012	0.081	0.109	0	0.044	0.004	0.037	0.04	0.012	0.019	0.081	0.037	0.006	0.188	0.029	0.025	0.048	0.028	0.045	0.107	0.045	0.03	0.002
FX	0.092	0.071	0.057	0.015	0.097	0.094	0.044	0	0.044	0.03	0.062	0.052	0.069	0.073	0.025	0.032	0.166	0.054	0.051	0.058	0.025	0.044	0.131	0.071	0.045	0.025
MC18	0.046	0.055	0.035	0.038	0.069	0.131	0.004	0.044	0	0.046	0.052	0.035	0.025	0.047	0.042	0.032	0.202	0.016	0.037	0.048	0.022	0.05	0.148	0.067	0.039	0.029
MF18	0.075	0.072	0.055	0.045	0.095	0.124	0.037	0.03	0.046	0	0.067	0.054	0.035	0.057	0.046	0.042	0.164	0.042	0.026	0.042	0.023	0.058	0.153	0.092	0.061	0.05
NB18	0.086	0.036	0.042	0.069	0.121	0.146	0.04	0.062	0.052	0.067	0	0.057	0.077	0.097	0.058	0.055	0.203	0.082	0.065	0.056	0.05	0.078	0.159	0.078	0.019	0.041
NH18	0.058	0.048	0.033	0.055	0.085	0.137	0.012	0.052	0.035	0.054	0.057	0	0.031	0.081	0.066	0.025	0.22	0.047	0.024	0.051	0.029	0.077	0.147	0.061	0.023	0.015
NO18	0.047	0.074	0.044	0.06	0.078	0.139	0.019	0.069	0.025	0.035	0.077	0.031	0	0.027	0.057	0.029	0.198	0.024	0.019	0.058	0.036	0.051	0.148	0.069	0.054	0.046
NO20	0.064	0.096	0.066	0.066	0.101	0.16	0.081	0.073	0.047	0.057	0.097	0.081	0.027	0	0.082	0.047	0.204	0.041	0.041	0.081	0.046	0.059	0.177	0.105	0.085	0.059
PH18	0.108	0.099	0.062	0.031	0.13	0.169	0.037	0.025	0.042	0.046	0.058	0.066	0.057	0.082	0	0.057	0.209	0.057	0.082	0.088	0.067	0.074	0.146	0.063	0.037	0.036
RH19	0.044	0.054	0.038	0.044	0.07	0.124	0.006	0.032	0.032	0.042	0.055	0.025	0.029	0.047	0.057	0	0.154	0.055	0.017	0.026	0.023	0.056	0.14	0.04	0.031	0.002
SD19	0.189	0.212	0.19	0.176	0.192	0.179	0.188	0.166	0.202	0.164	0.203	0.22	0.198	0.204	0.209	0.154	0	0.198	0.185	0.093	0.157	0.167	0.257	0.178	0.22	0.201
SM20	0.042	0.068	0.026	0.05	0.086	0.127	0.029	0.054	0.016	0.042	0.082	0.047	0.024	0.041	0.057	0.055	0.198	0	0.034	0.07	0.016	0.035	0.135	0.096	0.069	0.04
ST18	0.048	0.039	0.044	0.056	0.094	0.108	0.025	0.051	0.037	0.026	0.065	0.024	0.019	0.041	0.082	0.017	0.185	0.034	0	0.039	-0.005	0.037	0.151	0.089	0.048	0.028
ST19	0.049	0.059	0.054	0.048	0.034	0.111	0.048	0.058	0.048	0.042	0.056	0.051	0.058	0.081	0.088	0.026	0.093	0.07	0.039	0	0.008	0.064	0.18	0.084	0.048	0.053
ST20	0.039	0.049	0.031	0.033	0.067	0.118	0.028	0.025	0.022	0.023	0.05	0.029	0.036	0.046	0.067	0.023	0.157	0.016	-0.005	0.008	0	0.031	0.158	0.078	0.034	0.018
SU18	0.057	0.056	0.048	0.061	0.102	0.118	0.045	0.044	0.05	0.058	0.078	0.077	0.051	0.059	0.074	0.056	0.167	0.035	0.037	0.064	0.031	0	0.149	0.099	0.073	0.04
SV18	0.137	0.128	0.137	0.119	0.203	0.238	0.107	0.131	0.148	0.153	0.159	0.147	0.148	0.177	0.146	0.14	0.257	0.135	0.151	0.18	0.158	0.149	0	0.182	0.159	0.13
WH18	0.119	0.118	0.079	0.066	0.106	0.157	0.045	0.071	0.067	0.092	0.078	0.061	0.069	0.105	0.063	0.04	0.178	0.096	0.089	0.084	0.078	0.099	0.182	0	0.034	0.038
WH19	0.056	0.042	0.02	0.057	0.102	0.174	0.03	0.045	0.039	0.061	0.019	0.023	0.054	0.085	0.037	0.031	0.22	0.069	0.048	0.048	0.034	0.073	0.159	0.034	0	0.008
WH20	0.047	0.045	0.027	0.033	0.087	0.137	0.002	0.025	0.029	0.05	0.041	0.015	0.046	0.059	0.036	0.002	0.201	0.04	0.028	0.053	0.018	0.04	0.13	0.038	0.008	0

## Sheet: Geographic distance (m)
	BP18	BP19	BP20	DCB18	DRT1B	FI18	FR19	FX	MC18	MF18	NB18	NH18	NO18	NO20	PH18	RH19	SD19	SM20	ST18	ST19	ST20	SU18	SV18	WH18	WH19	WH20
BP18	0	0	0	1.19481e+06	65621.1	56703.9	33941.2	430130	167607	11390	196874	27450.5	23462.1	23462.1	216889	48239.9	97552.4	6795.04	6795.04	6795.04	6795.04	47133.3	68867.7	24448.5	24448.5	24448.5
BP19	0	0	0	1.19481e+06	65621.1	56703.9	33941.2	430130	167607	11390	196874	27450.5	23462.1	23462.1	216889	48239.9	97552.4	6795.04	6795.04	6795.04	6795.04	47133.3	68867.7	24448.5	24448.5	24448.5
BP20	0	0	0	1.19481e+06	65621.1	56703.9	33941.2	430130	167607	11390	196874	27450.5	23462.1	23462.1	216889	48239.9	97552.4	6795.04	6795.04	6795.04	6795.04	47133.3	68867.7	24448.5	24448.5	24448.5
DCB18	1.19481e+06	1.19481e+06	1.19481e+06	0	1.16195e+06	1.1524e+06	1.16952e+06	872775	1.05808e+06	1.20139e+06	1.31604e+06	1.21674e+06	1.17627e+06	1.17627e+06	1.02205e+06	1.18788e+06	1.2216e+06	1.19584e+06	1.19584e+06	1.19584e+06	1.19584e+06	1.14777e+06	1.17147e+06	1.21225e+06	1.21225e+06	1.21225e+06
DRT1B	65621.1	65621.1	65621.1	1.16195e+06	0	93384.6	78882.4	371355	112089	76991.9	262427	91753.3	44549.2	44549.2	159594	106889	161308	71929.6	71929.6	71929.6	71929.6	60202.9	12217.2	89562.7	89562.7	89562.7
FI18	56703.9	56703.9	56703.9	1.1524e+06	93384.6	0	22767.4	418926	161110	56722.4	198838	67910.1	56732.9	56732.9	209151	36696	87837.7	53397.2	53397.2	53397.2	53397.2	34392.5	102677	63452.1	63452.1	63452.1
FR19	33941.2	33941.2	33941.2	1.16952e+06	78882.4	22767.4	0	422900	161731	34600.8	195734	47655.8	37302.2	37302.2	210821	30749.4	87198.9	30797.8	30797.8	30797.8	30797.8	29117.9	86535.5	43125.4	43125.4	43125.4
FX	430130	430130	430130	872775	371355	418926	422900	0	262586	440797	617628	457540	406707	406707	213244	452485	506761	434768	434768	434768	434768	393845	375360	454175	454175	454175
MC18	167607	167607	167607	1.05808e+06	112089	161110	161731	262586	0	178217	357450	194987	144228	144228	49394.6	192055	247794	172183	172183	172183	172183	132643	118663	191593	191593	191593
MF18	11390	11390	11390	1.20139e+06	76991.9	56722.4	34600.8	440797	178217	0	185484	16946.2	34493.9	34493.9	227558	40887.9	87038.2	6113.21	6113.21	6113.21	6113.21	53979.6	79981	13383.5	13383.5	13383.5
NB18	196874	196874	196874	1.31604e+06	262427	198838	195734	617628	357450	185484	0	171009	219292	219292	406438	165469	111100	190784	190784	190784	190784	224807	264418	172908	172908	172908
NH18	27450.5	27450.5	27450.5	1.21674e+06	91753.3	67910.1	47655.8	457540	194987	16946.2	171009	0	50912.6	50912.6	244296	42862.8	78107.8	23059.3	23059.3	23059.3	23059.3	70238.5	93428.1	4530.63	4530.63	4530.63
NO18	23462.1	23462.1	23462.1	1.17627e+06	44549.2	56732.9	37302.2	406707	144228	34493.9	219292	50912.6	0	0	193476	62786	116760	28738.1	28738.1	28738.1	28738.1	33158.6	50287.6	47809.2	47809.2	47809.2
NO20	23462.1	23462.1	23462.1	1.17627e+06	44549.2	56732.9	37302.2	406707	144228	34493.9	219292	50912.6	0	0	193476	62786	116760	28738.1	28738.1	28738.1	28738.1	33158.6	50287.6	47809.2	47809.2	47809.2
PH18	216889	216889	216889	1.02205e+06	159594	209151	210821	213244	49394.6	227558	406438	244296	193476	193476	0	240973	296392	221535	221535	221535	221535	181706	164971	240938	240938	240938
RH19	48239.9	48239.9	48239.9	1.18788e+06	106889	36696	30749.4	452485	192055	40887.9	165469	42862.8	62786	62786	240973	0	56457.8	41826.6	41826.6	41826.6	41826.6	59497.2	113047	39429.5	39429.5	39429.5
SD19	97552.4	97552.4	97552.4	1.2216e+06	161308	87837.7	87198.9	506761	247794	87038.2	111100	78107.8	116760	116760	296392	56457.8	0	90787.4	90787.4	90787.4	90787.4	115683	166062	77726.9	77726.9	77726.9
SM20	6795.04	6795.04	6795.04	1.19584e+06	71929.6	53397.2	30797.8	434768	172183	6113.21	190784	23059.3	28738.1	28738.1	221535	41826.6	90787.4	0	40555..46	40555..46	40555..46	48214.7	75508	19418.3	19418.3	19418.3
ST18	6795.04	6795.04	6795.04	1.19584e+06	71929.6	53397.2	30797.8	434768	172183	6113.21	190784	23059.3	28738.1	28738.1	221535	41826.6	90787.4	40555..46	0	0	0	48214.7	75508	19418.3	19418.3	19418.3
ST19	6795.04	6795.04	6795.04	1.19584e+06	71929.6	53397.2	30797.8	434768	172183	6113.21	190784	23059.3	28738.1	28738.1	221535	41826.6	90787.4	40555..46	0	0	0	48214.7	75508	19418.3	19418.3	19418.3
ST20	6795.04	6795.04	6795.04	1.19584e+06	71929.6	53397.2	30797.8	434768	172183	6113.21	190784	23059.3	28738.1	28738.1	221535	41826.6	90787.4	40555..46	0	0	0	48214.7	75508	19418.3	19418.3	19418.3
SU18	47133.3	47133.3	47133.3	1.14777e+06	60202.9	34392.5	29117.9	393845	132643	53979.6	224807	70238.5	33158.6	33158.6	181706	59497.2	115683	48214.7	48214.7	48214.7	48214.7	0	70460.2	65966.8	65966.8	65966.8
SV18	68867.7	68867.7	68867.7	1.17147e+06	12217.2	102677	86535.5	375360	118663	79981	264418	93428.1	50287.6	50287.6	164971	113047	166062	75508	75508	75508	75508	70460.2	0	91777.5	91777.5	91777.5
WH18	24448.5	24448.5	24448.5	1.21225e+06	89562.7	63452.1	43125.4	454175	191593	13383.5	172908	4530.63	47809.2	47809.2	240938	39429.5	77726.9	19418.3	19418.3	19418.3	19418.3	65966.8	91777.5	0	0	0
WH19	24448.5	24448.5	24448.5	1.21225e+06	89562.7	63452.1	43125.4	454175	191593	13383.5	172908	4530.63	47809.2	47809.2	240938	39429.5	77726.9	19418.3	19418.3	19418.3	19418.3	65966.8	91777.5	0	0	0
WH20	24448.5	24448.5	24448.5	1.21225e+06	89562.7	63452.1	43125.4	454175	191593	13383.5	172908	4530.63	47809.2	47809.2	240938	39429.5	77726.9	19418.3	19418.3	19418.3	19418.3	65966.8	91777.5	0	0	0

## Sheet: Mantel's test
Northeast USA
Monte-Carlo test
Call: mantelnoneuclid(m1 = m1, m2 = m2, nrepet = nrepet)
Observation: -0.04063511
Based on 9999 replicates
Simulated p-value: 0.4368
Alternative hypothesis: greater
Std.Obs Expectation Variance
-0.2187336835 0.0001249915 0.0347247605
I-95 corridor
Monte-Carlo test
Call: mantelnoneuclid(m1 = m1, m2 = m2, nrepet = nrepet)
Observation: 0.08766105
Based on 9999 replicates
Simulated p-value: 0.2954
Alternative hypothesis: greater
Std.Obs Expectation Variance
0.5166834912 0.0009213768 0.0281829494
Northernmost states (NY + CT + MA)
Monte-Carlo test
Call: mantelnoneuclid(m1 = m1, m2 = m2, nrepet = nrepet)
Observation: 0.3825177
Based on 9999 replicates
Simulated p-value: 0.072
Alternative hypothesis: greater
Std.Obs Expectation Variance
1.971699433 -0.001101472 0.037854650
(CT + NY)
Monte-Carlo test
Call: mantelnoneuclid(m1 = m1, m2 = m2, nrepet = nrepet)
Observation: 0.7271823
Based on 9999 replicates
Simulated p-value: 2e-04
Alternative hypothesis: greater
Std.Obs Expectation Variance
3.930246865 0.003354229 0.033918076
