# Supplementary material for: Population genetics of an invasive mosquito vector, Aedes albopictus in the Northeastern USA
Source: NeoBiota. Author manuscript; Available in PMC 2023 Jul 5. (PMC10321554; doi:10.3897/neobiota.78.84986)
Supplement: Supplementary material 08 [file NIHMS1858977-supplement-Supplementary_material_08.xlsx]

## Sheet: Connecticut
Population sample	Clusters
	1	2	3
Bridgeport_CT_2018	25	0	23
Bridgeport_CT_2019	15	1	19
Bridgeport_CT_2020	28	0	19
Norwalk_CT_2018	23	2	23
Norwalk_CT_2020	17	2	27
Stratford_CT_2018	20	0	28
Stratford_CT_2019	10	0	8
Stratford_CT_2020	26	0	22
WestHaven_CT_2018	35	2	9
WestHaven_CT_2019	28	1	10
WestHaven_CT_2020	27	1	18
